# Supplementary material for: The Interaction of the Endocannabinoid Anandamide and Paracannabinoid Lysophosphatidylinositol during Cell Death Induction in Human Breast Cancer Cells
Source: Int J Mol Sci. 2024 Feb 14;25(4):2271. doi: 10.3390/ijms25042271 (PMC10888638; doi:10.3390/ijms25042271)
Supplement: Supplementary file 1 [file ijms-25-02271-s001.zip]

Archive with 1 entries (1 files):
- ijms-2826786-supplementary.pdf
